# Supplementary material for: Tunable Heteroaromatic Nitriles for Selective Bioorthogonal Click Reaction with Cysteine
Source: Bioconjug Chem. 2023 Jun 24;34(7):1271–81. doi: 10.1021/acs.bioconjchem.3c00163 (PMC10360065; doi:10.1021/acs.bioconjchem.3c00163)
Supplement: Supplementary file 1 — bc3c00163_si_001.xlsx [file bc3c00163_si_001.xlsx]

## Sheet: Sheet1
Strucutre	Compound number	Canonical SMILES	Core	Substitution	Molecular weight	SlogP	Aqueous stability (240 min)	Reactivity with TCEP (240 min)	Reactivity with L-Lys (240 min)	Reactivity with L-Ser (240 min)	Reactivity with NAC (240 min)	DTNB thiol reactivity (240 min)	Reactivity with L-Cys (240 min)	k2 with Cys [M–1 s–1] from a single Cys concentration	k2 with Cys [M–1 s–1] from multiple Cys concentrations	± SEM	UP1 conversion	UP2 conversion	Number of adducts with UP1	Number of adducts with UP2
	1	N#Cc1nc2ccccc2[nH]1	benzimidazole	unsubstituted	143.149	1.43458	Stable	Not reactive	Not reactive	Not reactive	Not reactive	not reactive	Reactive	1.81341
	2	N#Cc1nc2cccc([N+](=O)[O-])c2[nH]1	benzimidazole	4-NO2	188.146	1.34278	Stable	Not reactive	Not reactive	Not reactive	Not reactive	not reactive	Reactive	0.503929
	3	COC(=O)c1cccc2nc(C#N)[nH]c12	benzimidazole	4-COOMe	201.185	1.22118	Stable	Not reactive	Not reactive	Not reactive	Not reactive	not reactive	Reactive	1.88146
	4	N#Cc1nc2c(C(=O)O)cccc2[nH]1	benzimidazole	4-COOH	187.158	1.13278	Stable	Not reactive	Not reactive	Not reactive	Not reactive	not reactive	Reactive	1.11066			0.600158	0	1	0
	5	N#Cc1nc2cccc(Cl)c2[nH]1	benzimidazole	4-Cl	177.594	2.08798	Stable	Not reactive	Not reactive	Not reactive	Not reactive	not reactive	Reactive	0.510447
	6	Cc1cccc2[nH]c(C#N)nc12	benzimidazole	4-Me	157.176	1.743	Stable	Not reactive	Not reactive	Not reactive	Not reactive	not reactive	Reactive	0.82939
	7	COc1cccc2nc(C#N)[nH]c12	benzimidazole	4-OMe	173.175	1.44318	Stable	Not reactive	Not reactive	Not reactive	Not reactive	reactive	Reactive	1.02945
	8	N#Cc1nc2cccc(O)c2[nH]1	benzimidazole	4-OH	159.148	1.14018	Stable	Not reactive	Not reactive	Not reactive	Not reactive	not reactive	Reactive	1.16213
	9	N#Cc1nc2c(N)cccc2[nH]1	benzimidazole	4-NH2	158.164	1.01678	Stable	Not reactive	Not reactive	Not reactive	Not reactive	not reactive	Reactive	1.09736
	10	N#Cc1nc2ccc([N+](=O)[O-])cc2[nH]1	benzimidazole	5-NO2	188.146	1.34278	Stable	Not reactive	Not reactive	Not reactive	Not reactive	not reactive	Reactive	0.494478
	11	COC(=O)c1ccc2nc(C#N)[nH]c2c1	benzimidazole	5-COOMe	201.185	1.22118	Stable	Not reactive	Not reactive	Not reactive	Not reactive	not reactive	Reactive	1.00155
	12	N#Cc1nc2cc(C(=O)O)ccc2[nH]1	benzimidazole	5-COOH	187.158	1.13278	Stable	Not reactive	Not reactive	Not reactive	Not reactive	not reactive	Reactive	1.66117			0.5073	0	1	0
	13	N#Cc1nc2ccc(Cl)cc2[nH]1	benzimidazole	5-Cl	177.594	2.08798	Stable	Not reactive	Not reactive	Not reactive	Not reactive	not reactive	Hyperreactive	1.42341
	14	Cc1ccc2[nH]c(C#N)nc2c1	benzimidazole	5-Me	157.176	1.743	Stable	Not reactive	Not reactive	Not reactive	Not reactive	not reactive	Reactive	1.40159
	15	COc1ccc2nc(C#N)[nH]c2c1	benzimidazole	5-OMe	173.175	1.44318	Stable	Not reactive	Not reactive	Not reactive	Not reactive	not reactive	Reactive	1.20387
	16	N#Cc1nc2ccc(O)cc2[nH]1	benzimidazole	5-OH	159.148	1.14018	Stable	Not reactive	Not reactive	Not reactive	Not reactive	not reactive	Reactive	1.26069
	17	N#Cc1nc2cc(N)ccc2[nH]1	benzimidazole	5-NH2	158.164	1.01678	Stable	Not reactive	Not reactive	Not reactive	Not reactive	reactive	Reactive	1.11597
	18	Cn1c(C#N)nc2ccccc21	1-methylbenzimidazole	unsubstituted	157.176	1.44498	Stable	Not reactive	Not reactive	Not reactive	Not reactive	not reactive	Reactive	0.576483
	19	Cn1c(C#N)nc2c([N+](=O)[O-])cccc21	1-methylbenzimidazole	4-NO2	202.173	1.35318	Stable	Not reactive	Not reactive	Not reactive	Not reactive	not reactive	Reactive	2.23262
	20	COC(=O)c1cccc2c1nc(C#N)n2C	1-methylbenzimidazole	4-COOMe	215.212	1.23158	Stable	Not reactive	Not reactive	Not reactive	Not reactive	not reactive	Reactive	0.599337
	21	Cn1c(C#N)nc2c(C(=O)O)cccc21	1-methylbenzimidazole	4-COOH	201.185	1.14318	Intermediate	Hyperreactive	Not reactive	Not reactive	Not reactive	not reactive	Reactive	0.234146			0.723402	0.0162464	1	0
	22	Cn1c(C#N)nc2c(Cl)cccc21	1-methylbenzimidazole	4-Cl	191.621	2.09838	Stable	Not reactive	Not reactive	Not reactive	Not reactive	not reactive	Reactive	0.780035
	23	Cc1cccc2c1nc(C#N)n2C	1-methylbenzimidazole	4-Me	171.203	1.7534	Stable	Not reactive	Not reactive	Not reactive	Not reactive	not reactive	Reactive	0.319781
	24	COc1cccc2c1nc(C#N)n2C	1-methylbenzimidazole	4-OMe	187.202	1.45358	Stable	Not reactive	Not reactive	Not reactive	Not reactive	not reactive	Reactive	0.406666
	25	Cn1c(C#N)nc2c(O)cccc21	1-methylbenzimidazole	4-OH	173.175	1.15058	Stable	Not reactive	Not reactive	Not reactive	Not reactive	not reactive	Reactive	0.372186
	26	Cn1c(C#N)nc2c(N)cccc21	1-methylbenzimidazole	4-NH2	172.191	1.02718	Stable	Not reactive	Not reactive	Not reactive	Not reactive	not reactive	Reactive	0.336917
	27	Cn1c(C#N)nc2cc([N+](=O)[O-])ccc21	1-methylbenzimidazole	5-NO2	202.173	1.35318	Stable	Not reactive	Not reactive	Not reactive	Not reactive	not reactive	Reactive	3.78096	2.5285	0.2325	0.702602	0	2	0
	28	COC(=O)c1ccc2c(c1)nc(C#N)n2C	1-methylbenzimidazole	5-COOMe	215.212	1.23158	Stable	Not reactive	Not reactive	Not reactive	Not reactive	not reactive	Reactive	1.52803	1.08165	0.08735
	29	Cn1c(C#N)nc2cc(C(=O)O)ccc21	1-methylbenzimidazole	5-COOH	201.185	1.14318	Unstable	Unstable	Unstable	Unstable	Unstable	Not determined due to low absorbance of compound	Unstable
	30	Cn1c(C#N)nc2cc(Cl)ccc21	1-methylbenzimidazole	5-Cl	191.621	2.09838	Stable	Not reactive	Not reactive	Not reactive	Not reactive	not reactive	Reactive	1.00943
	31	Cc1ccc2c(c1)nc(C#N)n2C	1-methylbenzimidazole	5-Me	171.203	1.7534	Stable	Not reactive	Not reactive	Not reactive	Not reactive	not reactive	Reactive	0.417188
	32	COc1ccc2c(c1)nc(C#N)n2C	1-methylbenzimidazole	5-OMe	187.202	1.45358	Stable	Not reactive	Not reactive	Not reactive	Not reactive	not reactive	Reactive	0.457679
	33	Cn1c(C#N)nc2cc(O)ccc21	1-methylbenzimidazole	5-OH	173.175	1.15058	Stable	Not reactive	Not reactive	Not reactive	Not reactive	not reactive	Reactive	0.435029
	34	Cn1c(C#N)nc2cc(N)ccc21	1-methylbenzimidazole	5-NH2	172.191	1.02718	Stable	Not reactive	Not reactive	Not reactive	Not reactive	not reactive	Reactive	0.288387
	35	Cn1c(C#N)nc2ccc([N+](=O)[O-])cc21	1-methylbenzimidazole	6-NO2	202.173	1.35318	Stable	Not reactive	Not reactive	Not reactive	Not reactive	not reactive	Reactive	4.76056	2.9745	0.0085	0.708004	0.0699398	1	0
	36	COC(=O)c1ccc2nc(C#N)n(C)c2c1	1-methylbenzimidazole	6-COOMe	215.212	1.23158	Stable	Not reactive	Not reactive	Not reactive	Not reactive	not reactive	Hyperreactive	1.73854	1.189	0.02
	37	Cn1c(C#N)nc2ccc(C(=O)O)cc21	1-methylbenzimidazole	6-COOH	201.185	1.14318	Stable	Not reactive	Not reactive	Not reactive	Not reactive	not reactive	Reactive	0.741006			0.276008	0.0278215	1	0
	38	Cn1c(C#N)nc2ccc(Cl)cc21	1-methylbenzimidazole	6-Cl	191.621	2.09838	Stable	Not reactive	Not reactive	Not reactive	Not reactive	not reactive	Reactive	0.893181
	39	Cc1ccc2nc(C#N)n(C)c2c1	1-methylbenzimidazole	6-Me	171.203	1.7534	Stable	Not reactive	Not reactive	Not reactive	Not reactive	not reactive	Reactive	0.447284
	40	COc1ccc2nc(C#N)n(C)c2c1	1-methylbenzimidazole	6-OMe	187.202	1.45358	Stable	Not reactive	Not reactive	Not reactive	Not reactive	not reactive	Reactive	0.36422
	41	Cn1c(C#N)nc2ccc(O)cc21	1-methylbenzimidazole	6-OH	173.175	1.15058	Stable	Not reactive	Not reactive	Not reactive	Not reactive	not reactive	Reactive	0.333795
	42	Cn1c(C#N)nc2ccc(N)cc21	1-methylbenzimidazole	6-NH2	172.191	1.02718	Stable	Not reactive	Not reactive	Not reactive	Not reactive	not reactive	Reactive	0.293265
	43	Cn1c(C#N)nc2cccc([N+](=O)[O-])c21	1-methylbenzimidazole	7-NO2	202.173	1.35318	Stable	Not reactive	Not reactive	Not reactive	Not reactive	not reactive	Reactive	1.52843			0.407414	0	1	0
	44	COC(=O)c1cccc2nc(C#N)n(C)c12	1-methylbenzimidazole	7-COOMe	215.212	1.23158	Stable	Not reactive	Not reactive	Not reactive	Not reactive	not reactive	Reactive	0.714712
	45	Cn1c(C#N)nc2cccc(C(=O)O)c21	1-methylbenzimidazole	7-COOH	201.185	1.14318	Stable	Not reactive	Not reactive	Not reactive	Not reactive	not reactive	Reactive	0.333195			0.570065	0.0185968	1	0
	46	Cn1c(C#N)nc2cccc(Cl)c21	1-methylbenzimidazole	7-Cl	191.621	2.09838	Stable	Not reactive	Not reactive	Not reactive	Not reactive	not reactive	Reactive	0.731352
	47	Cc1cccc2nc(C#N)n(C)c12	1-methylbenzimidazole	7-Me	171.203	1.7534	Stable	Not reactive	Not reactive	Not reactive	Not reactive	not reactive	Reactive	0.29026
	48	COc1cccc2nc(C#N)n(C)c12	1-methylbenzimidazole	7-OMe	187.202	1.45358	Stable	Not reactive	Not reactive	Not reactive	Not reactive	not reactive	Reactive	0.379405
	49	Cn1c(C#N)nc2cccc(O)c21	1-methylbenzimidazole	7-OH	173.175	1.15058	Stable	Not reactive	Not reactive	Not reactive	Not reactive	not reactive	Reactive	0.351932
	50	Cn1c(C#N)nc2cccc(N)c21	1-methylbenzimidazole	7-NH2	172.191	1.02718	Stable	Not reactive	Not reactive	Not reactive	Not reactive	not reactive	Reactive	0.404081
	51	N#Cc1nc2ccccc2s1	benzothiazole	unsubstituted	160.201	2.16798	Binding to microplates	Binding to microplates	Binding to microplates	Binding to microplates	Binding to microplates	Binding to microplates	Binding to microplates
	52	N#Cc1nc2c([N+](=O)[O-])cccc2s1	benzothiazole	4-NO2	205.198	2.07618	Intermediate	Not reactive	Not reactive	Not reactive	Not reactive	reactive	Hyperreactive		31.165	2.235	1	0.260605	3	2
	53	COC(=O)c1cccc2sc(C#N)nc12	benzothiazole	4-COOMe	218.237	1.95458	Stable	Not reactive	Not reactive	Not reactive	Not reactive	not reactive	Hyperreactive		13.79	1.47	1	0.127253	2	1
	55	N#Cc1nc2c(Cl)cccc2s1	benzothiazole	4-Cl	194.646	2.82138	Intermediate	Not reactive	Not reactive	Not reactive	Hyperreactive	not reactive	Hyperreactive
	56	Cc1cccc2sc(C#N)nc12	benzothiazole	4-Me	174.228	2.4764	Binding to microplates	Binding to microplates	Binding to microplates	Binding to microplates	Binding to microplates	Binding to microplates	Binding to microplates
	57	COc1cccc2sc(C#N)nc12	benzothiazole	4-OMe	190.227	2.17658	Stable	Not reactive	Not reactive	Not reactive	Not reactive	not reactive	Hyperreactive		9.3215	0.3075	1	0.141915	2	1
	58	N#Cc1nc2c(O)cccc2s1	benzothiazole	4-OH	176.2	1.87358	Stable	Not reactive	Not reactive	Not reactive	Not reactive	not reactive	Hyperreactive		10.132	0.398	1	0.102765	2	1
	59	N#Cc1nc2c(N)cccc2s1	benzothiazole	4-NH2	175.216	1.75018	Stable	Not reactive	Not reactive	Not reactive	Not reactive	reactive	Hyperreactive		7.867	0.126	1	0.0883316	2	1
	60	N#Cc1nc2cc([N+](=O)[O-])ccc2s1	benzothiazole	5-NO2	205.198	2.07618	Binding to microplates	Binding to microplates	Binding to microplates	Binding to microplates	Binding to microplates	Binding to microplates	Binding to microplates
	61	COC(=O)c1ccc2sc(C#N)nc2c1	benzothiazole	5-COOMe	218.237	1.95458	Stable	Not reactive	Not reactive	Not reactive	Not reactive	not reactive	Hyperreactive		31.3	3.19	1	0.257952	3	1
	62	N#Cc1nc2cc(C(=O)O)ccc2s1	benzothiazole	5-COOH	204.21	1.86618	Stable	Not reactive	Not reactive	Not reactive	Not reactive	not reactive	Hyperreactive		19.42	0.7	1	0.185243	2	1
	63	N#Cc1nc2cc(Cl)ccc2s1	benzothiazole	5-Cl	194.646	2.82138	Binding to microplates	Binding to microplates	Binding to microplates	Binding to microplates	Binding to microplates	Binding to microplates	Binding to microplates
	64	Cc1ccc2sc(C#N)nc2c1	benzothiazole	5-Me	174.228	2.4764	Binding to microplates	Binding to microplates	Binding to microplates	Binding to microplates	Binding to microplates	Binding to microplates	Binding to microplates
	65	COc1ccc2sc(C#N)nc2c1	benzothiazole	5-OMe	190.227	2.17658	Stable	Not reactive	Not reactive	Not reactive	Not reactive	not reactive	Hyperreactive		14.065	0.665	1	0.128812	2	1
	66	N#Cc1nc2cc(O)ccc2s1	benzothiazole	5-OH	176.2	1.87358	Stable	Not reactive	Not reactive	Not reactive	Not reactive	not reactive	Hyperreactive		12.64	0.48	1	0.136765	2	1
	67	N#Cc1nc2cc(N)ccc2s1	benzothiazole	5-NH2	175.216	1.75018	Stable	Not reactive	Not reactive	Not reactive	Not reactive	not reactive	Hyperreactive		9.533	0.797	1	0.0857117	2	1
	68	N#Cc1nc2ccc([N+](=O)[O-])cc2s1	benzothiazole	6-NO2	205.198	2.07618	Unstable	Unstable	Unstable	Unstable	Unstable	reactive	Unstable
	69	COC(=O)c1ccc2nc(C#N)sc2c1	benzothiazole	6-COOMe	218.237	1.95458	Intermediate	Not reactive	Not reactive	Not reactive	Not reactive	not reactive	Hyperreactive		26.825	3.675	1	0.20514	3	1
	70	N#Cc1nc2ccc(C(=O)O)cc2s1	benzothiazole	6-COOH	204.21	1.86618	Stable	Not reactive	Not reactive	Not reactive	Not reactive	not reactive	Hyperreactive		21.705	0.775	1	0.150644	2	1
	71	N#Cc1nc2ccc(Cl)cc2s1	benzothiazole	6-Cl	194.646	2.82138	Binding to microplates	Binding to microplates	Binding to microplates	Binding to microplates	Binding to microplates	Binding to microplates	Binding to microplates
	72	Cc1ccc2nc(C#N)sc2c1	benzothiazole	6-Me	174.228	2.4764	Binding to microplates	Binding to microplates	Binding to microplates	Binding to microplates	Binding to microplates	Binding to microplates	Binding to microplates
	73	COc1ccc2nc(C#N)sc2c1	benzothiazole	6-OMe	190.227	2.17658	Stable	Not reactive	Not reactive	Not reactive	Not reactive	not reactive	Hyperreactive		9.9315	0.0410538	1	0.0987549	2	1
	74	N#Cc1nc2ccc(O)cc2s1	benzothiazole	6-OH	176.2	1.87358	Stable	Not reactive	Not reactive	Not reactive	Not reactive	not reactive	Hyperreactive		7.233	0.269426	1	0.0665649	2	1
	75	N#Cc1nc2ccc(N)cc2s1	benzothiazole	6-NH2	175.216	1.75018	Stable	Not reactive	Not reactive	Not reactive	Not reactive	reactive	Reactive		5.70375	0.322393	1	0.0958962	2	1
	76	N#Cc1nc2cccc([N+](=O)[O-])c2s1	benzothiazole	7-NO2	205.198	2.07618	Stable	Reactive	Not reactive	Not reactive	Not reactive	Not determied due to TCEP interference	Hyperreactive
	77	COC(=O)c1cccc2nc(C#N)sc12	benzothiazole	7-COOMe	218.237	1.95458	Stable	Not reactive	Not reactive	Not reactive	Not reactive	reactive	Hyperreactive		17.5167	1.86273	1	0.19079	2	1
	78	N#Cc1nc2cccc(C(=O)O)c2s1	benzothiazole	7-COOH	204.21	1.86618	Stable	Not reactive	Not reactive	Not reactive	Not reactive	not reactive	Hyperreactive		7.14033	0.312189	1	0.0700201	2	1
	79	N#Cc1nc2cccc(Cl)c2s1	benzothiazole	7-Cl	194.646	2.82138	Binding to microplates	Binding to microplates	Binding to microplates	Binding to microplates	Binding to microplates	Binding to microplates	Binding to microplates
	80	Cc1cccc2nc(C#N)sc12	benzothiazole	7-Me	174.228	2.4764	Binding to microplates	Binding to microplates	Binding to microplates	Binding to microplates	Binding to microplates	Binding to microplates	Binding to microplates
	81	COc1cccc2nc(C#N)sc12	benzothiazole	7-OMe	190.227	2.17658	Binding to microplates	Binding to microplates	Binding to microplates	Binding to microplates	Binding to microplates	Binding to microplates	Binding to microplates
	82	N#Cc1nc2cccc(O)c2s1	benzothiazole	7-OH	176.2	1.87358	Stable	Not reactive	Not reactive	Not reactive	Not reactive	not reactive	Hyperreactive		9.859	0.241	1	0.0833263	2	1
	83	N#Cc1nc2cccc(N)c2s1	benzothiazole	7-NH2	175.216	1.75018	Stable	Not reactive	Not reactive	Not reactive	Not reactive	not reactive	Hyperreactive		18.06	0.493694	1	0.161977	2	1
	84	N#Cc1nc2ccccc2o1	benzoxazole	unsubstituted	144.133	1.69948	Binding to microplates	Binding to microplates	Binding to microplates	Binding to microplates	Binding to microplates	Binding to microplates	Binding to microplates
	85	N#Cc1nc2c([N+](=O)[O-])cccc2o1	benzoxazole	4-NO2	189.13	1.60768	Unstable	Unstable	Unstable	Unstable	Unstable	reactive	Unstable
	86	COC(=O)c1cccc2oc(C#N)nc12	benzoxazole	4-COOMe	202.169	1.48608	Unstable	Unstable	Unstable	Unstable	Unstable	not reactive	Unstable
	88	N#Cc1nc2c(Cl)cccc2o1	benzoxazole	4-Cl	178.578	2.35288	Binding to microplates	Binding to microplates	Binding to microplates	Binding to microplates	Binding to microplates	Binding to microplates	Binding to microplates
	89	Cc1cccc2oc(C#N)nc12	benzoxazole	4-Me	158.16	2.0079	Unstable in solid	Unstable in solid	Unstable in solid	Unstable in solid	Unstable in solid	Unstable in solid	Unstable in solid
	90	COc1cccc2oc(C#N)nc12	benzoxazole	4-OMe	174.159	1.70808	Intermediate	Not reactive	Not reactive	Not reactive	Hyperreactive	reactive	Hyperreactive
	91	N#Cc1nc2c(O)cccc2o1	benzoxazole	4-OH	160.132	1.40508	Intermediate	Not reactive	Not reactive	Not reactive	Not reactive	reactive	Hyperreactive		28.25	6.23	1	0.364448	2	1
	92	N#Cc1nc2c(N)cccc2o1	benzoxazole	4-NH2	159.148	1.28168	Stable	Not reactive	Not reactive	Not reactive	Hyperreactive	reactive	Hyperreactive
	93	N#Cc1nc2cc([N+](=O)[O-])ccc2o1	benzoxazole	5-NO2	189.13	1.60768	Not determined due to poor solubility of compound	Not determined due to poor solubility of compound	Not determined due to poor solubility of compound	Not determined due to poor solubility of compound	Not determined due to poor solubility of compound	reactive	Not determined due to poor solubility of compound
	94	COC(=O)c1ccc2oc(C#N)nc2c1	benzoxazole	5-COOMe	202.169	1.48608	Unstable	Unstable	Unstable	Unstable	Unstable	not reactive	Unstable
	95	N#Cc1nc2cc(C(=O)O)ccc2o1	benzoxazole	5-COOH	188.142	1.39768	Unstable	Unstable	Unstable	Unstable	Unstable	not reactive	Unstable
	96	N#Cc1nc2cc(Cl)ccc2o1	benzoxazole	5-Cl	178.578	2.35288	Binding to microplates	Binding to microplates	Binding to microplates	Binding to microplates	Binding to microplates	Binding to microplates	Binding to microplates
	97	Cc1ccc2oc(C#N)nc2c1	benzoxazole	5-Me	158.16	2.0079	Unstable in solid	Unstable in solid	Unstable in solid	Unstable in solid	Unstable in solid	Unstable in solid	Unstable in solid
	98	COc1ccc2oc(C#N)nc2c1	benzoxazole	5-OMe	174.159	1.70808	Binding to microplates	Binding to microplates	Binding to microplates	Binding to microplates	Binding to microplates	Binding to microplates	Binding to microplates
	99	N#Cc1nc2cc(O)ccc2o1	benzoxazole	5-OH	160.132	1.40508	Stable	Not reactive	Not reactive	Not reactive	Hyperreactive	reactive	Hyperreactive
	100	N#Cc1nc2cc(N)ccc2o1	benzoxazole	5-NH2	159.148	1.28168	Intermediate	Not reactive	Not reactive	Not reactive	Hyperreactive	not reactive	Hyperreactive
	101	N#Cc1nc2ccc([N+](=O)[O-])cc2o1	benzoxazole	6-NO2	189.13	1.60768	Unstable	Unstable	Unstable	Unstable	Unstable	reactive	Unstable
	102	COC(=O)c1ccc2nc(C#N)oc2c1	benzoxazole	6-COOMe	202.169	1.48608	Unstable	Unstable	Unstable	Unstable	Unstable	not reactive	Unstable
	103	N#Cc1nc2ccc(C(=O)O)cc2o1	benzoxazole	6-COOH	188.142	1.39768	Unstable	Unstable	Unstable	Unstable	Unstable	not reactive	Unstable
	104	N#Cc1nc2ccc(Cl)cc2o1	benzoxazole	6-Cl	178.578	2.35288	Binding to microplates	Binding to microplates	Binding to microplates	Binding to microplates	Binding to microplates	Binding to microplates	Binding to microplates
	105	Cc1ccc2nc(C#N)oc2c1	benzoxazole	6-Me	158.16	2.0079	Not determined due to low absorbance of compound	Not determined due to low absorbance of compound	Not determined due to low absorbance of compound	Not determined due to low absorbance of compound	Not determined due to low absorbance of compound	not reactive	Not determined due to low absorbance of compound
	106	COc1ccc2nc(C#N)oc2c1	benzoxazole	6-OMe	174.159	1.70808	Binding to microplates	Binding to microplates	Binding to microplates	Binding to microplates	Binding to microplates	Binding to microplates	Binding to microplates
	107	N#Cc1nc2ccc(O)cc2o1	benzoxazole	6-OH	160.132	1.40508	Intermediate	Not reactive	Not reactive	Not reactive	Hyperreactive	reactive	Hyperreactive
	108	N#Cc1nc2ccc(N)cc2o1	benzoxazole	6-NH2	159.148	1.28168	Stable	Not reactive	Not reactive	Not reactive	Not reactive	not reactive	Hyperreactive		188.4	36.4332	1	0.309703	2	2
	109	N#Cc1nc2cccc([N+](=O)[O-])c2o1	benzoxazole	7-NO2	189.13	1.60768	Unstable	Unstable	Unstable	Unstable	Unstable	reactive	Unstable
	110	COC(=O)c1cccc2nc(C#N)oc12	benzoxazole	7-COOMe	202.169	1.48608	Unstable	Unstable	Unstable	Unstable	Unstable	not reactive	Unstable
	111	N#Cc1nc2cccc(C(=O)O)c2o1	benzoxazole	7-COOH	188.142	1.39768	Unstable	Unstable	Unstable	Unstable	Unstable	not reactive	Unstable
	112	N#Cc1nc2cccc(Cl)c2o1	benzoxazole	7-Cl	178.578	2.35288	Binding to microplates	Binding to microplates	Binding to microplates	Binding to microplates	Binding to microplates	Binding to microplates	Binding to microplates
	113	Cc1cccc2nc(C#N)oc12	benzoxazole	7-Me	158.16	2.0079	Unstable in solid	Unstable in solid	Unstable in solid	Unstable in solid	Unstable in solid	Unstable in solid	Unstable in solid
	114	COc1cccc2nc(C#N)oc12	benzoxazole	7-OMe	174.159	1.70808	Unstable	Unstable	Unstable	Unstable	Unstable	reactive	Unstable
	115	N#Cc1nc2cccc(O)c2o1	benzoxazole	7-OH	160.132	1.40508	Stable	Not reactive	Not reactive	Not reactive	Hyperreactive	reactive	Hyperreactive
	116	N#Cc1nc2cccc(N)c2o1	benzoxazole	7-NH2	159.148	1.28168	Intermediate	Not reactive	Not reactive	Not reactive	Not reactive	reactive	Hyperreactive		49.34	4.13	1	0.449482	2	2
	117	N#Cc1nc2ccc(NC(=O)CCC(=O)O)cc2s1	benzothiazole	6-NH2-succinamide	275.289	1.97128	Stable	Not reactive	Not reactive	Not reactive	Not reactive	Not determined	Reactive		12.799	1.63676
	118	CNc1ccc(C)cc1[N+](=O)[O-]	synthesis intermediate		166.18	1.94492
	119	CNc1ccc(C)cc1N	synthesis intermediate		136.198	1.61892
	120	CNc1cc(C)ccc1[N+](=O)[O-]	synthesis intermediate		166.18	1.94492
	121	CNc1cc(C)ccc1N	synthesis intermediate		136.198	1.61892
	122	CNc1c(Cl)cccc1[N+](=O)[O-]	synthesis intermediate		186.598	2.2899
	123	CNc1c(N)cccc1Cl	synthesis intermediate		156.616	1.9639
	124	Nc1cccc2nc(Cl)sc12	synthesis intermediate		184.651	2.5319
	125	O=C(O)c1cccc2oc(=O)[nH]c12	synthesis intermediate		179.131	0.8193
